# Supplementary material for: A Distinct Saponin Profile Drives an Olfactory-Mediated Aggregation in the Aquacultivated Sea Cucumber Holothuria scabra
Source: Mar Drugs. 2023 Mar 16;21(3):184. doi: 10.3390/md21030184 (PMC10053547; doi:10.3390/md21030184)
Supplement: Supplementary file 1 [file marinedrugs-21-00184-s001.zip]

Archive with 1 entries (1 files):
- marinedrugs-2254321-supplementary.pdf
